# Supplementary material for: DEKR-SPrior: An Efficient Bottom-Up Keypoint Detection Model for Accurate Pod Phenotyping in Soybean
Source: Plant Phenomics. 2024 Jun 27;6:0198. doi: 10.34133/plantphenomics.0198 (PMC11209727; doi:10.34133/plantphenomics.0198)
Supplement: Supplementary 1 — Figs. S1 to S7 [file plantphenomics.0198.f1.zip]

Archive with 8 entries (8 files):
- Fig.S1.pdf
- Fig.S2.pdf
- Fig.S3.pdf
- Fig.S4.png
- Fig.S5.png
- Fig.S6.pdf
- Fig.S7.png
- Supplementary Materials-v2.docx
